# Supplementary material for: The Molecular Landscape of Medulloblastoma in Teenagers and Young Adults
Source: Cancers (Basel). 2022 Jan 5;14(1):251. doi: 10.3390/cancers14010251 (PMC8750554; doi:10.3390/cancers14010251)
Supplement: Supplementary file 1 [file cancers-14-00251-s001.zip]

Archive with 1 entries (1 files):
- cancers-1539876-supplementary.pdf
